# Supplementary material for: The Maize WRKY Transcription Factor ZmWRKY40 Confers Drought Resistance in Transgenic Arabidopsis
Source: Int J Mol Sci. 2018 Aug 30;19(9):2580. doi: 10.3390/ijms19092580 (PMC6164628; doi:10.3390/ijms19092580)
Supplement: Supplementary file 1 [file ijms-19-02580-s001.zip]

Archive with 5 entries (4 files):
- ijms-335404 supplementary/
- ijms-335404 supplementary/Figure S1.tif
- ijms-335404 supplementary/supplementary figure and table caption.docx
- ijms-335404 supplementary/Supplementary Table S2.xlsx
- ijms-335404 supplementary/Supplemntary Table S1.docx
