# Supplementary material for: The Maize WRKY Transcription Factor ZmWRKY40 Confers Drought Resistance in Transgenic Arabidopsis
Source: Int J Mol Sci. 2018 Aug 30;19(9):2580. doi: 10.3390/ijms19092580 (PMC6164628; doi:10.3390/ijms19092580)
Supplement: Supplementary file 1 [file ijms-19-02580-s001.zip › ijms-335404 supplementary/Supplementary Table S2.xlsx]

## Sheet: Sheet1
Differentially expressed ZmWRKY genes in de novo transcriptome sequencing of maize under drought stress
#ID	log2FC	nr_annotation
GRMZM2G143765	4.99964	WRKY71 - superfamily of TFs having WRKY and zinc finger domains
GRMZM2G401521	4.47599	Probable WRKY transcription factor 56
GRMZM2G012724	3.87881	WRKY53 - superfamily of TFs having WRKY
GRMZM2G449681	3.50194	WRKY53 - superfamily of TFs having WRKY
GRMZM2G120320	2.74428	WRKY transcription factor 40
GRMZM2G137802	2.509	Probable WRKY transcription factor 50
GRMZM2G174558	2.41109	DNA-binding WRKY [Zea mays]
GRMZM2G145554	2.36111	Probable WRKY transcription factor 23
AC205562.3_FG002	2.19035	Probable WRKY transcription factor 53
GRMZM2G139815	1.93279	Probable WRKY transcription factor 30
GRMZM2G141299	1.44601	Probable WRKY transcription factor 65
GRMZM2G125653	1.28119	Probable WRKY transcription factor 40
GRMZM2G013391	1.26871	Probable WRKY transcription factor 65
GRMZM2G148561	1.0825	Probable WRKY transcription factor 11
